# Supplementary material for: Diagnostic biomarker discovery from brain EEG data using LSTM, reservoir-SNN, and NeuCube methods in a pilot study comparing epilepsy and migraine
Source: Sci Rep. 2024 May 9;14:10667. doi: 10.1038/s41598-024-60996-6 (PMC11082192; doi:10.1038/s41598-024-60996-6)
Supplement: Supplementary file 1 — Supplementary Information. [file 41598_2024_60996_MOESM1_ESM.zip]

Archive with 39 entries (38 files):
- data2/
- data2/feature_names_eeg.txt
- data2/sam10EEG.csv
- data2/sam11EEG.csv
- data2/sam12EEG.csv
- data2/sam13EEG.csv
- data2/sam14EEG.csv
- data2/sam15EEG.csv
- data2/sam16EEG.csv
- data2/sam17EEG.csv
- data2/sam18EEG.csv
- data2/sam19EEG.csv
- data2/sam1EEG.csv
- data2/sam20EEG.csv
- data2/sam21EEG.csv
- data2/sam22EEG.csv
- data2/sam23EEG.csv
- data2/sam24EEG.csv
- data2/sam25EEG.csv
- data2/sam26EEG.csv
- data2/sam27EEG.csv
- data2/sam28EEG.csv
- data2/sam29EEG.csv
- data2/sam2EEG.csv
- data2/sam30EEG.csv
- data2/sam31EEG.csv
- data2/sam32EEG.csv
- data2/sam33EEG.csv
- data2/sam34EEG.csv
- data2/sam35EEG.csv
- data2/sam36EEG.csv
- data2/sam3EEG.csv
- data2/sam4EEG.csv
- data2/sam5EEG.csv
- data2/sam6EEG.csv
- data2/sam7EEG.csv
- data2/sam8EEG.csv
- data2/sam9EEG.csv
- data2/tar_class_labels.csv
