# Supplementary material for: Diagnostic biomarker discovery from brain EEG data using LSTM, reservoir-SNN, and NeuCube methods in a pilot study comparing epilepsy and migraine
Source: Sci Rep. 2024 May 9;14:10667. doi: 10.1038/s41598-024-60996-6 (PMC11082192; doi:10.1038/s41598-024-60996-6)
Supplement: Supplementary file 1 — Supplementary Information. [file 41598_2024_60996_MOESM1_ESM.zip › data2/feature_names_eeg.txt]

Fp1
Fp2
C3
C4
O1
O2
F7
F8
T3
T6
Cz
   
