# Supplementary material for: Diagnostic biomarker discovery from brain EEG data using LSTM, reservoir-SNN, and NeuCube methods in a pilot study comparing epilepsy and migraine
Source: Sci Rep. 2024 May 9;14:10667. doi: 10.1038/s41598-024-60996-6 (PMC11082192; doi:10.1038/s41598-024-60996-6)
Supplement: Supplementary file 1 — Supplementary Information. [file 41598_2024_60996_MOESM1_ESM.zip › data2/tar_class_labels.csv]

1
1
1
1
1
1
2
2
2
2
2
2
2
2
2
2
2
2
2
2
2
3
3
3
3
3
3
3
3
3
3
3
3
3
3
3
